# Supplementary material for: Noninvasive carbon dioxide monitoring in pediatric patients undergoing laparoscopic surgery: transcutaneous vs. end-tidal techniques
Source: BMC Pediatr. 2023 Jan 14;23:20. doi: 10.1186/s12887-023-03836-2 (PMC9840246; doi:10.1186/s12887-023-03836-2)
Supplement: Supplementary file 1 — Additional file 1. [file 12887_2023_3836_MOESM1_ESM.xlsx]

## Sheet: Sheet1
			PtcCO2				PetCO2				PaCO2				PtcCO2-PaCO2				PetCO2-PaCO2
age(years)	height(cm)	weight(kg)	T0	T1	T2	T3	T0	T1	T2	T3	T0	T1	T2	T3	T0	T1	T2	T3	T0	T1	T2	T3
3	95	15.5	35	48.7	42.3	40.6	32	42	37	34	35.3	48	40.7	41.2	-0.3	0.7	1.6	-0.6	-3.3	-6	-3.7	-7.2
2	84.3	11.8	30.3	37.6	39.9	39.7	27	32	35	35	30.9	38.8	40.2	39.2	-0.6	-1.2	-0.3	0.5	-3.9	-6.8	-5.2	-4.2
4	102.5	17.4	31.3	48.8	38	38.7	26	42	35	37	29.5	42.9	37.1	36.2	1.8	5.9	0.9	2.5	-3.5	-0.9	-2.1	0.8
3	96.2	16	32	43.6	47.3	48.4	31	40	39	38	32.1	43.7	43.9	42.5	-0.1	-0.1	3.4	5.9	-1.1	-3.7	-4.9	-4.5
5	109	18.3	36.3	41.2	46.7	40.8	30	35	40	35	34	40.5	47	42	2.3	0.7	-0.3	-1.2	-4	-5.5	-7	-7
6	116.4	21.3	36	44	44	45.1	32	37	35	36	36	42.3	40.4	41.5	0	1.7	3.6	3.6	-4	-5.3	-5.4	-5.5
3	94.8	15.6	37.5	47.8	45	42	31	40	37	39	33.6	44.6	42.2	41.8	3.9	3.2	2.8	0.2	-2.6	-4.6	-5.2	-2.8
4	103	18	33.7	39.3	39.7	38.4	30	35	34	34	32.8	39.6	38.7	40	0.9	-0.3	1	-1.6	-2.8	-4.6	-4.7	-6
7	119.7	21.6	38.6	46.8	46.9	48	33	36	31	33	39.2	45.8	40	41.6	-0.6	1	6.9	6.4	-6.2	-9.8	-9	-8.6
6	116.8	22	35.7	39.2	41.2	41.1	33	37	38	37	33.3	39.1	40	36.8	2.4	0.1	1.2	4.3	-0.3	-2.1	-2	0.2
5	112	19.5	35.8	38.2	39.2	39.1	29	32	32	33	31.6	35.6	36.1	37.5	4.2	2.6	3.1	1.6	-2.6	-3.6	-4.1	-4.5
4	102	16.6	37.2	38.6	37.7	41.3	32	35	35	37	33.8	36.4	34	35.4	3.4	2.2	3.7	5.9	-1.8	-1.4	1	1.6
3	93.5	13.1	29.8	36.4	37.1	36.4	28	32	33	32	31.1	35.5	38	34.3	-1.3	0.9	-0.9	2.1	-3.1	-3.5	-5	-2.3
2	82	13.6	34.1	44.9	45	45.3	29	40	39	40	34.2	47.4	46.3	46.5	-0.1	-2.5	-1.3	-1.2	-5.2	-7.4	-7.3	-6.5
6	120.5	22.8	32	36.6	37.4	38.2	31	35	36	38	33.3	38.5	40.2	40.7	-1.3	-1.9	-2.8	-2.5	-2.3	-3.5	-4.2	-2.7
8	126.2	25	35.3	44.6	47.2	42.9	31	38	41	35	36.5	47.3	49.7	44.2	-1.2	-2.7	-2.5	-1.3	-5.5	-9.3	-8.7	-9.2
7	122.1	23.6	36.6	42.6	44.4	44.6	32	39	40	39	36.2	44	43	44.1	0.4	-1.4	1.4	0.5	-4.2	-5	-3	-5.1
6	115	21.5	36	43.5	40.9	41.6	34	39	36	37	40.3	48	43.3	43	-4.3	-4.5	-2.4	-1.4	-6.3	-9	-7.3	-6
3	93	13.9	37.1	40.3	40.5	40.8	30	36	37	37	33.4	39.7	39.7	39.6	3.7	0.6	0.8	1.2	-3.4	-3.7	-2.7	-2.6
4	106.3	18.6	38.5	45.9	45.1	48.1	34	38	39	41	38.1	41.7	42.7	46.6	0.4	4.2	2.4	1.5	-4.1	-3.7	-3.7	-5.6
5	107.6	16.9	34.7	35.7	39.4	39.3	32	31	35	36	35.7	33.5	35.8	35.6	-1	2.2	3.6	3.7	-3.7	-2.5	-0.8	0.4
2	83.7	11.5	31.4	40.2	40.3	38.6	29	37	37	36	30	39.1	39.6	38.5	1.4	1.1	0.7	0.1	-1	-2.1	-2.6	-2.5
7	119.6	24.3	41.3	45.7	44	45.6	34	38	38	39	38	44.2	45.6	44.6	3.3	1.5	-1.6	1	-4	-6.2	-7.6	-5.6
3	98.1	16.3	37.8	43	40.1	39	31	36	32	33	34.4	45.9	44.7	39.3	3.4	-2.9	-4.6	-0.3	-3.4	-9.9	-12.7	-6.3
4	101.4	17	36.8	43.5	39.5	40.8	33	39	35	37	37.1	45.8	38.8	41.9	-0.3	-2.3	0.7	-1.1	-4.1	-6.8	-3.8	-4.9
2	86.7	13	40.6	47.2	46	45.7	37	42	40	41	38.6	44.7	43.2	42.5	2	2.5	2.8	3.2	-1.6	-2.7	-3.2	-1.5
3	92	12.6	41	44.7	48.4	45.2	37	37	39	36	41.3	41.4	44.3	41.3	-0.3	3.3	4.1	3.9	-4.3	-4.4	-5.3	-5.3
3	96.2	14.8	37.4	44.6	42.5	42.5	34	41	39	40	35.5	44.3	41.8	42.5	1.9	0.3	0.7	0	-1.5	-3.3	-2.8	-2.5
4	103.8	15.7	35.6	44.8	45.7	35.3	32	38	40	31	35.1	40.7	43.9	33.4	0.5	4.1	1.8	1.9	-3.1	-2.7	-3.9	-2.4
5	106.9	17.2	37.9	39.3	41.1	41.6	34	37	38	38	36.2	42.8	42.5	41.7	1.7	-3.5	-1.4	-0.1	-2.2	-5.8	-4.5	-3.7
4	101.5	14.5	39.5	45.4	42.6	43	34	39	36	36	40.3	48	43.7	45.8	-0.8	-2.6	-1.1	-2.8	-6.3	-9	-7.7	-9.8
5	108.3	19	34.4	39.4	37.2	37.1	34	38	36	36	37.9	44.4	41.1	43	-3.5	-5	-3.9	-5.9	-3.9	-6.4	-5.1	-7
